# Supplementary material for: Lycopene in Combination with Insulin Triggers Antioxidant Defenses and Increases the Expression of Components That Detoxify Advanced Glycation Products in Kidneys of Diabetic Rats
Source: Nutrients. 2024 May 23;16(11):1580. doi: 10.3390/nu16111580 (PMC11173891; doi:10.3390/nu16111580)
Supplement: Supplementary file 1 [file nutrients-16-01580-s001.zip]

Archive with 1 entries (1 files):
- nutrients-2998799-supplementary.pdf
